# Supplementary material for: Cloning and Functional Verification of CmRAX2 Gene Associated with Chrysanthemum Lateral Branches Development
Source: Genes (Basel). 2022 Apr 27;13(5):779. doi: 10.3390/genes13050779 (PMC9140354; doi:10.3390/genes13050779)
Supplement: Supplementary file 1 [file genes-13-00779-s001.zip]

Archive with 3 entries (2 files):
- Supplementary Materials/
- Supplementary Materials/supplementary figure s1.jpg
- Supplementary Materials/supplementary table.xlsx
