# Supplementary material for: Cloning and Functional Verification of CmRAX2 Gene Associated with Chrysanthemum Lateral Branches Development
Source: Genes (Basel). 2022 Apr 27;13(5):779. doi: 10.3390/genes13050779 (PMC9140354; doi:10.3390/genes13050779)
Supplement: Supplementary file 1 [file genes-13-00779-s001.zip › Supplementary Materials/supplementary table.xlsx]

## Sheet: Sheet1
Supplementary Table S1 PCR system				Supplementary Table S2 PCR reaction program
Component	Volume			Step	Temperature	Time	Cycles
RNase-free ddH2O	up to 50µL			Initial Denaturation	95°	30sec/30min	1
2×Phanta Max Master Mix（Dye Plus）	25µL			Denaturation	95°	15sec	25-35cycles
CmRAX2-F/35S-F（10µM）	2µL			Annealing	50-55°	15sec
CmRAX2-R（10µM）	2µL			Extension	72°	90sec
Template DNA	1-5µL			Final Extension	72°	5min	1
Supplementary Table S3 Genome DNA removal				Supplementary Table S4 Reverse transcription reaction system
Component	Volume			Component	Volume
RNase-free ddH2O	to 16µL			Reaction solution of the previous step	16µL
4×gDNA wiper Mix	4µL			5×HiScript III qRT SuperMix	4µL
Template RNA	1µg
Supplementary Table S5 qRT-PCR system				Supplementary Table S6 qRT-PCR reaction program
Component	Volume			Step	Cycles	Temperature	Time
2×Taq Pro Universal SYBR qPCR Master Mix	10µL			Step 1	1cycle	95°	30sec
Actin-F（10µM）	0.4µL			Step 2	40cycles	95°	5sec
Actin-R（10µM）	0.4µL					60°	30sec
cDNA	1µL			Step 3	1cycle	95°	15sec
RNase-free ddH2O	to 20µL					60°	60sec
						95°	15sec
